# Supplementary material for: Atomistic basis of force generation, translocation, and coordination in a viral genome packaging motor
Source: Nucleic Acids Res. 2021 May 29;49(11):6474–88. doi: 10.1093/nar/gkab372 (PMC8216284; doi:10.1093/nar/gkab372)
Supplement: gkab372_Supplemental_Files [file gkab372_supplemental_files.zip]

Archive with 2 entries (2 files):
- phi28_SI_NAR.docx
- Supplementary Movies.zip
